# Supplementary material for: Straightforward Access to the Dispirocyclic Framework via Regioselective Intramolecular Michael Addition
Source: Molecules. 2025 Jul 29;30(15):3164. doi: 10.3390/molecules30153164 (PMC12348457; doi:10.3390/molecules30153164)
Supplement: Supplementary file 1 [file molecules-30-03164-s001.zip]

Archive with 1 entries (1 files):
- molecules-3732244-supplementary.pdf
